# Supplementary material for: Dissolved Organic Matter Composition and Microbial Functional Traits Regulate Carbon Mineralization Efficiency in Peatland Soils Under Experimental Warming and Nutrient Input
Source: Microorganisms. 2026 May 25;14(6):1190. doi: 10.3390/microorganisms14061190 (PMC13304410; doi:10.3390/microorganisms14061190)
Supplement: Supplementary file 1 [file microorganisms-14-01190-s001.zip]

Archive with 1 entries (1 files):
- microorganisms-4273158-supplementary.pdf
